# Supplementary material for: Lysophosphatidylserine Induces MUC5AC Production via the Feedforward Regulation of the TACE-EGFR-ERK Pathway in Airway Epithelial Cells in a Receptor-Independent Manner
Source: Int J Mol Sci. 2022 Mar 31;23(7):3866. doi: 10.3390/ijms23073866 (PMC8999057; doi:10.3390/ijms23073866)
Supplement: Supplementary file 1 [file ijms-23-03866-s001.zip]

Archive with 1 entries (1 files):
- ijms-1476437-supplementary.pdf
